# Supplementary material for: Myeloid-Specific Acly Deletion Alters Macrophage Phenotype In Vitro and In Vivo without Affecting Tumor Growth
Source: Cancers (Basel). 2021 Jun 19;13(12):3054. doi: 10.3390/cancers13123054 (PMC8235155; doi:10.3390/cancers13123054)
Supplement: Supplementary file 1 [file cancers-13-03054-s001.zip]

Archive with 1 entries (1 files):
- cancers-1213534-supplementary.pdf
